# Supplementary material for: Effects of Different Dietary Protein Levels on the Growth Performance, Physicochemical Indexes, Quality, and Molecular Expression of Yellow River Carp (Cyprinus carpio haematopterus)
Source: Animals (Basel). 2023 Apr 2;13(7):1237. doi: 10.3390/ani13071237 (PMC10093604; doi:10.3390/ani13071237)
Supplement: Supplementary file 1 [file animals-13-01237-s001.zip]

Archive with 1 entries (1 files):
- animals-2253138-supplementary.pdf
